# Supplementary material for: Associations between happiness with social factors and opioid agonist therapy among people who inject drugs
Source: Sci Rep. 2025 Apr 6;15:11790. doi: 10.1038/s41598-025-95967-y (PMC11973160; doi:10.1038/s41598-025-95967-y)
Supplement: Supplementary file 2 — Supplementary Material 2 [file 41598_2025_95967_MOESM2_ESM.csv]

Patientid	Agegroup	Happiness	Yearsfrombaseline	SUSI
1	40-<60 years	40	0	0
2	<40 years	100	0	0
3	<40 years	30	0	.55000001
4	<40 years	0	0	0
5	<40 years	60	0	.050000001
6	<40 years	50	0	.44999999
6	<40 years	50	.61601645	.44999999
6	<40 years	40	4.2956877	.44999999
6	<40 years	50	4.8158793	.44999999
7	40-<60 years	10	0	.25
8	40-<60 years	80	0	.050000001
8	40-<60 years	90	.7857632	.050000001
8	40-<60 years	80	1.7659137	.050000001
8	40-<60 years	40	3.0965092	.050000001
8	40-<60 years	60	4.1505818	.050000001
8	40-<60 years	70	4.4763861	.050000001
8	40-<60 years	90	4.7446952	.050000001
9	<40 years	40	0	.1
10	40-<60 years	20	0	.44999999
10	40-<60 years	50	.72005475	.44999999
10	40-<60 years	70	2.0123203	.44999999
10	40-<60 years	20	3.433265	.44999999
10	40-<60 years	40	4.0657086	.44999999
10	40-<60 years	50	4.5065026	.44999999
11	40-<60 years	50	0	.30000001
11	40-<60 years	50	.66529775	.30000001
12	40-<60 years	10	0	.25
12	40-<60 years	0	.53388089	.25
13	40-<60 years	20	0	.55000001
14	40-<60 years	50	0	.2
14	40-<60 years	50	1.5249829	.2
15	<40 years	50	0	.2
16	40-<60 years	10	0	.2
17	<40 years	50	0	.25
17	<40 years	70	.9007529	.25
17	<40 years	50	2.0451746	.25
18	<40 years	40	0	.55000001
19	40-<60 years	70	0	.2
19	40-<60 years	70	.97741276	.2
19	40-<60 years	90	2.2669404	.2
20	<40 years	80	0	.1
20	<40 years	90	.61327857	.1
20	<40 years	90	1.0349076	.1
20	<40 years	50	3.6221766	.1
20	<40 years	60	5.2046542	.1
21	<40 years	80	0	.050000001
21	<40 years	80	.8898015	.050000001
21	<40 years	80	1.8699521	.050000001
21	<40 years	10	3.1813827	.050000001
21	<40 years	60	4.7912388	.050000001
22	<40 years	50	0	.15000001
23	40-<60 years	50	0	.25
24	>=60years	70	0	.64999998
24	>=60years	80	1.1581109	.64999998
24	>=60years	70	2.12731	.64999998
25	40-<60 years	100	0	0
26	40-<60 years	10	0	.2
26	40-<60 years	0	.25735798	.2
26	40-<60 years	30	.57494867	.2
27	<40 years	40	0	.050000001
27	<40 years	0	2.4093087	.050000001
27	<40 years	20	4.1149898	.050000001
28	<40 years	60	0	.050000001
28	<40 years	80	1.0349076	.050000001
28	<40 years	80	2.2970569	.050000001
29	>=60years	50	0	.55000001
29	>=60years	20	.73921973	.55000001
30	<40 years	40	0	.69999999
30	<40 years	0	2.4695413	.69999999
31	40-<60 years	20	0	.30000001
32	40-<60 years	70	0	.1
32	40-<60 years	50	2.8172483	.1
33	<40 years	90	0	0
34	40-<60 years	30	0	.050000001
35	40-<60 years	80	0	.2
35	40-<60 years	50	1.3086927	.2
35	40-<60 years	50	2.346338	.2
36	>=60years	30	0	0
37	40-<60 years	40	0	0
37	40-<60 years	80	1.1937029	0
37	40-<60 years	70	2.4476385	0
37	40-<60 years	80	3.5975358	0
37	40-<60 years	70	4.1341548	0
38	<40 years	30	0	.75
39	40-<60 years	50	0	.34999999
39	40-<60 years	70	1.4127311	.34999999
39	40-<60 years	70	2.661191	.34999999
40	40-<60 years	20	0	.30000001
41	<40 years	60	0	0
41	<40 years	20	1.1307324	0
42	<40 years	80	0	.30000001
42	<40 years	10	3.3867214	.30000001
43	40-<60 years	60	0	.2
44	<40 years	80	0	0
45	<40 years	30	0	.34999999
46	<40 years	50	0	.75
46	<40 years	50	.75838464	.75
46	<40 years	60	1.4291581	.75
46	<40 years	100	3.227926	.75
47	<40 years	80	0	.050000001
48	40-<60 years	70	0	.15000001
48	40-<60 years	60	.77754962	.15000001
48	40-<60 years	100	2.7843943	.15000001
48	40-<60 years	50	3.2060232	.15000001
48	40-<60 years	20	3.6084874	.15000001
48	40-<60 years	0	4.0054755	.15000001
49	40-<60 years	40	0	.2
50	<40 years	50	0	.34999999
50	<40 years	70	1.6591376	.34999999
50	<40 years	10	2.677618	.34999999
50	<40 years	20	3.3100617	.34999999
51	<40 years	10	0	.30000001
52	40-<60 years	10	0	.40000001
52	40-<60 years	30	.9226557	.40000001
53	<40 years	50	0	.34999999
54	<40 years	20	0	.050000001
55	<40 years	80	0	.050000001
55	<40 years	90	.90896648	.050000001
55	<40 years	70	1.1772759	.050000001
56	40-<60 years	40	0	.15000001
56	40-<60 years	40	1.8809035	.15000001
57	<40 years	30	0	.44999999
57	<40 years	40	2.5160849	.44999999
58	40-<60 years	60	0	.2
59	40-<60 years	90	0	.25
60	40-<60 years	90	0	.44999999
60	40-<60 years	100	1.2128679	.44999999
60	40-<60 years	50	2.7214236	.44999999
61	<40 years	60	0	.25
61	<40 years	80	1.4537988	.25
61	<40 years	80	1.5660506	.25
62	<40 years	80	0	0
62	<40 years	90	1.1307324	0
62	<40 years	80	2.0314853	0
62	<40 years	30	4.0848732	0
63	<40 years	50	0	.050000001
64	40-<60 years	70	0	0
64	40-<60 years	60	.47091034	0
64	40-<60 years	70	1.6481862	0
64	40-<60 years	50	2.9650924	0
65	<40 years	70	0	0
66	40-<60 years	90	0	.2
67	40-<60 years	50	0	.40000001
67	40-<60 years	60	.89801508	.40000001
68	40-<60 years	80	0	.050000001
68	40-<60 years	30	2.3572896	.050000001
69	<40 years	0	0	.69999999
70	40-<60 years	80	0	.64999998
70	40-<60 years	80	.65982205	.64999998
71	40-<60 years	80	0	.2
71	40-<60 years	70	2.6584532	.2
72	40-<60 years	50	0	.44999999
73	<40 years	20	0	.34999999
74	<40 years	10	0	.050000001
74	<40 years	20	1.2594113	.050000001
74	<40 years	10	2.677618	.050000001
75	40-<60 years	40	0	0
76	40-<60 years	40	0	0
76	40-<60 years	30	2.3709788	0
77	<40 years	90	0	.34999999
78	40-<60 years	50	0	.15000001
79	40-<60 years	80	0	0
79	40-<60 years	70	1.0157427	0
79	40-<60 years	80	4.0301166	0
79	40-<60 years	80	5.5961671	0
80	40-<60 years	20	0	.5
80	40-<60 years	20	.84325802	.5
80	40-<60 years	10	1.8590007	.5
81	<40 years	80	0	.5
82	40-<60 years	70	0	.80000001
83	40-<60 years	100	0	.30000001
83	40-<60 years	20	.8240931	.30000001
84	<40 years	60	0	.25
85	>=60years	50	0	.2
85	>=60years	60	1.2758385	.2
86	>=60years	10	0	.30000001
86	>=60years	0	1.0869268	.30000001
86	>=60years	0	1.431896	.30000001
87	<40 years	70	0	.30000001
88	<40 years	100	0	.40000001
89	<40 years	50	0	.050000001
90	40-<60 years	100	0	.30000001
90	40-<60 years	90	.18069816	.30000001
90	40-<60 years	100	1.3634497	.30000001
90	40-<60 years	90	2.1519508	.30000001
90	40-<60 years	90	3.0965092	.30000001
91	<40 years	50	0	.050000001
91	<40 years	30	1.1882273	.050000001
91	<40 years	30	3.6577687	.050000001
91	<40 years	10	4.2491446	.050000001
91	<40 years	50	4.5968513	.050000001
92	<40 years	30	0	.55000001
93	<40 years	0	0	.2
93	<40 years	0	1.1882273	.2
93	<40 years	10	4.4298425	.2
94	<40 years	50	0	.55000001
95	40-<60 years	70	0	.2
95	40-<60 years	30	3.2470911	.2
96	<40 years	40	0	.5
96	<40 years	70	1.2265571	.5
96	<40 years	10	3.9698837	.5
97	<40 years	30	0	0
98	40-<60 years	20	0	.75
98	40-<60 years	80	.93086928	.75
99	40-<60 years	50	0	.2
99	40-<60 years	90	.80492812	.2
99	40-<60 years	70	1.3415469	.2
99	40-<60 years	60	2.6475017	.2
100	40-<60 years	60	0	.2
100	40-<60 years	40	.97741276	.2
100	40-<60 years	70	2.2833676	.2
100	40-<60 years	70	3.2169747	.2
101	40-<60 years	20	0	.55000001
101	40-<60 years	50	2.0424366	.55000001
101	40-<60 years	40	3.468857	.55000001
101	40-<60 years	30	4.3230662	.55000001
101	40-<60 years	50	4.5722108	.55000001
102	40-<60 years	70	0	.75
102	40-<60 years	90	.8898015	.75
102	40-<60 years	50	3.8850102	.75
103	40-<60 years	60	0	.5
104	<40 years	20	0	.1
104	<40 years	10	3.0691307	.1
105	>=60years	50	0	.34999999
105	>=60years	40	2.5626283	.34999999
105	>=60years	10	3.1074607	.34999999
105	>=60years	70	3.4140999	.34999999
106	40-<60 years	70	0	.15000001
106	40-<60 years	20	4.1396303	.15000001
107	<40 years	20	0	.30000001
108	<40 years	30	0	.2
109	40-<60 years	0	0	.1
110	<40 years	80	0	.30000001
110	<40 years	50	.93634498	.30000001
110	<40 years	70	1.3415469	.30000001
110	<40 years	70	2.4476385	.30000001
111	40-<60 years	40	0	.15000001
111	40-<60 years	10	.71457905	.15000001
111	40-<60 years	20	2.9678302	.15000001
111	40-<60 years	30	4.66256	.15000001
112	40-<60 years	60	0	0
112	40-<60 years	50	.28747433	0
112	40-<60 years	100	1.0677618	0
112	40-<60 years	50	2.5434635	0
113	<40 years	100	0	0
114	<40 years	60	0	.30000001
114	<40 years	70	2.5407255	.30000001
114	<40 years	40	3.9014373	.30000001
115	40-<60 years	10	0	.050000001
115	40-<60 years	20	.9390828	.050000001
116	40-<60 years	50	0	.44999999
116	40-<60 years	50	1.2073922	.44999999
117	40-<60 years	60	0	.1
117	40-<60 years	70	.9664613	.1
118	40-<60 years	70	0	.30000001
118	40-<60 years	40	3.2334018	.30000001
119	<40 years	80	0	0
119	<40 years	70	1.1800137	0
120	40-<60 years	80	0	.1
121	40-<60 years	30	0	.15000001
121	40-<60 years	50	1.1416838	.15000001
121	40-<60 years	40	2.2532513	.15000001
121	40-<60 years	30	3.1841204	.15000001
121	40-<60 years	30	3.8056126	.15000001
122	<40 years	50	0	.25
123	<40 years	0	0	.40000001
124	40-<60 years	20	0	.44999999
124	40-<60 years	50	.74743325	.44999999
124	40-<60 years	50	1.6372348	.44999999
124	40-<60 years	30	2.0725532	.44999999
124	40-<60 years	60	2.8446269	.44999999
124	40-<60 years	50	3.227926	.44999999
124	40-<60 years	30	3.6249144	.44999999
125	40-<60 years	40	0	.050000001
125	40-<60 years	90	1.3305955	.050000001
125	40-<60 years	50	3.9917865	.050000001
125	40-<60 years	80	4.6735115	.050000001
126	40-<60 years	50	0	.30000001
127	<40 years	40	0	0
128	40-<60 years	80	0	.30000001
129	<40 years	40	0	.050000001
129	<40 years	60	2.2176592	.050000001
130	<40 years	30	0	.40000001
130	<40 years	20	1.1718001	.40000001
130	<40 years	30	3.0691307	.40000001
131	>=60years	0	0	.30000001
131	>=60years	30	.68720055	.30000001
132	40-<60 years	40	0	.40000001
133	40-<60 years	50	0	0
133	40-<60 years	50	3.9780972	0
134	<40 years	40	0	.15000001
134	<40 years	40	.74469543	.15000001
135	<40 years	40	0	.30000001
136	40-<60 years	20	0	.44999999
136	40-<60 years	20	.55578369	.44999999
136	40-<60 years	20	1.100616	.44999999
137	40-<60 years	50	0	.2
137	40-<60 years	40	.8843258	.2
138	40-<60 years	90	0	.40000001
138	40-<60 years	100	1.0814511	.40000001
138	40-<60 years	80	1.963039	.40000001
139	40-<60 years	80	0	.25
140	40-<60 years	60	0	.1
141	<40 years	90	0	.30000001
141	<40 years	100	1.0376455	.30000001
142	40-<60 years	70	0	.2
143	40-<60 years	30	0	.30000001
143	40-<60 years	20	.75838464	.30000001
144	<40 years	60	0	.55000001
145	<40 years	100	0	.25
146	40-<60 years	40	0	.60000002
146	40-<60 years	80	2.8583162	.60000002
146	40-<60 years	70	4.9472961	.60000002
146	40-<60 years	70	5.2703629	.60000002
147	40-<60 years	50	0	.15000001
147	40-<60 years	50	.81587952	.15000001
148	<40 years	70	0	0
149	>=60years	70	0	0
150	40-<60 years	60	0	.30000001
150	40-<60 years	40	2.5763175	.30000001
150	40-<60 years	90	4.5448322	.30000001
151	<40 years	30	0	0
151	<40 years	30	3.9534566	0
151	<40 years	40	4.438056	0
152	<40 years	100	0	.2
153	40-<60 years	100	0	.050000001
154	40-<60 years	80	0	.44999999
154	40-<60 years	100	5.4127312	.44999999
155	<40 years	80	0	0
155	<40 years	80	.47912389	0
155	<40 years	70	1.7111567	0
156	40-<60 years	30	0	.2
157	40-<60 years	30	0	.40000001
157	40-<60 years	20	.97741276	.40000001
157	40-<60 years	40	1.7193702	.40000001
157	40-<60 years	30	4.1368923	.40000001
158	40-<60 years	70	0	.25
158	40-<60 years	70	.36413416	.25
159	40-<60 years	60	0	.1
159	40-<60 years	80	1.9383984	.1
160	40-<60 years	70	0	.2
161	40-<60 years	20	0	.25
161	40-<60 years	20	.9609856	.25
162	40-<60 years	30	0	.15000001
162	40-<60 years	10	1.6372348	.15000001
162	40-<60 years	60	2.7214236	.15000001
163	40-<60 years	10	0	.2
163	40-<60 years	30	1.0075291	.2
163	40-<60 years	50	2.2231348	.2
163	40-<60 years	30	3.2197125	.2
163	40-<60 years	0	4.219028	.2
164	<40 years	50	0	.34999999
164	<40 years	0	2.0041068	.34999999
164	<40 years	70	2.8281999	.34999999
164	<40 years	50	3.5181382	.34999999
165	<40 years	10	0	.60000002
166	40-<60 years	80	0	0
167	<40 years	40	0	.60000002
168	40-<60 years	0	0	.64999998
169	40-<60 years	60	0	0
169	40-<60 years	80	.88706368	0
169	40-<60 years	70	.9007529	0
169	40-<60 years	0	2.1355236	0
169	40-<60 years	90	2.9404519	0
170	<40 years	20	0	.55000001
170	<40 years	10	1.0896646	.55000001
170	<40 years	30	1.779603	.55000001
170	<40 years	40	2.7515399	.55000001
170	<40 years	30	4.0821357	.55000001
170	<40 years	10	4.7720737	.55000001
170	<40 years	0	5.1854892	.55000001
171	40-<60 years	70	0	0
171	40-<60 years	70	1.2073922	0
171	40-<60 years	50	2.4722793	0
172	40-<60 years	50	0	0
172	40-<60 years	70	1.1307324	0
173	40-<60 years	0	0	.5
174	40-<60 years	30	0	.40000001
174	40-<60 years	60	1.3798769	.40000001
174	40-<60 years	70	3.4414785	.40000001
174	40-<60 years	70	4.7529092	.40000001
174	40-<60 years	70	5.1498971	.40000001
175	40-<60 years	80	0	0
175	40-<60 years	90	.64613277	0
175	40-<60 years	90	1.1252567	0
176	<40 years	10	0	.050000001
176	<40 years	20	1.7193702	.050000001
176	<40 years	20	3.5728953	.050000001
176	<40 years	10	5.6646132	.050000001
177	>=60years	50	0	.1
177	>=60years	60	.71731693	.1
177	>=60years	100	1.4099932	.1
177	>=60years	80	2.8665297	.1
178	40-<60 years	0	0	.60000002
179	40-<60 years	70	0	.050000001
179	40-<60 years	50	.92539358	.050000001
179	40-<60 years	70	.98288846	.050000001
180	40-<60 years	60	0	.25
180	40-<60 years	50	.63791925	.25
180	40-<60 years	70	1.1827515	.25
180	40-<60 years	80	2.3709788	.25
180	40-<60 years	30	3.3182752	.25
180	40-<60 years	50	4.0301166	.25
180	40-<60 years	70	4.6132784	.25
181	40-<60 years	10	0	.15000001
181	40-<60 years	40	1.9575633	.15000001
181	40-<60 years	30	2.5763175	.15000001
181	40-<60 years	20	3.2826831	.15000001
182	<40 years	60	0	.30000001
182	<40 years	30	1.7111567	.30000001
182	<40 years	20	2.6228611	.30000001
183	<40 years	0	0	.15000001
183	<40 years	30	1.3908283	.15000001
184	40-<60 years	100	0	.30000001
185	<40 years	80	0	.30000001
185	<40 years	90	2.4859686	.30000001
186	<40 years	80	0	.34999999
187	40-<60 years	70	0	0
187	40-<60 years	20	3.1978097	0
187	40-<60 years	20	3.5318274	0
188	40-<60 years	40	0	.40000001
188	40-<60 years	80	.51471597	.40000001
189	40-<60 years	40	0	.40000001
190	40-<60 years	60	0	.25
190	40-<60 years	50	.89253938	.25
190	40-<60 years	60	1.5715264	.25
190	40-<60 years	80	4.7091036	.25
190	40-<60 years	60	4.9390826	.25
191	40-<60 years	70	0	.25
192	40-<60 years	30	0	.34999999
192	40-<60 years	20	.60506505	.34999999
192	40-<60 years	30	1.1362081	.34999999
192	40-<60 years	30	2.4531143	.34999999
192	40-<60 years	30	3.3785079	.34999999
192	40-<60 years	20	3.8357289	.34999999
192	40-<60 years	10	4.2436686	.34999999
193	40-<60 years	70	0	.55000001
194	40-<60 years	10	0	.5
194	40-<60 years	10	.26830938	.5
195	<40 years	80	0	.050000001
195	<40 years	80	1.741273	.050000001
195	<40 years	60	3.8767967	.050000001
196	<40 years	40	0	.25
197	40-<60 years	60	0	.25
197	40-<60 years	30	1.3032169	.25
198	40-<60 years	80	0	.050000001
199	40-<60 years	50	0	.40000001
200	<40 years	90	0	.050000001
200	<40 years	60	1.100616	.050000001
201	<40 years	80	0	0
202	<40 years	80	0	.60000002
202	<40 years	60	1.2648871	.60000002
203	40-<60 years	50	0	.2
203	40-<60 years	40	1.6235455	.2
203	40-<60 years	50	3.6933608	.2
204	40-<60 years	80	0	.75
204	40-<60 years	90	.971937	.75
204	40-<60 years	60	.99110198	.75
205	<40 years	40	0	.2
206	<40 years	80	0	.30000001
206	<40 years	70	1.7303216	.30000001
207	>=60years	60	0	.2
208	40-<60 years	70	0	.34999999
208	40-<60 years	50	.9007529	.34999999
208	40-<60 years	40	1.3798769	.34999999
208	40-<60 years	60	3.1512663	.34999999
209	<40 years	60	0	.050000001
209	<40 years	90	1.0568104	.050000001
210	40-<60 years	100	0	0
210	40-<60 years	50	1.0869268	0
211	<40 years	10	0	.44999999
211	<40 years	10	1.3442848	.44999999
212	40-<60 years	20	0	.44999999
212	40-<60 years	40	.74195755	.44999999
213	>=60years	50	0	.050000001
214	40-<60 years	30	0	.30000001
214	40-<60 years	40	1.486653	.30000001
214	40-<60 years	50	2.3874059	.30000001
214	40-<60 years	50	3.6577687	.30000001
215	<40 years	50	0	.2
215	<40 years	50	.8240931	.2
215	<40 years	60	1.7850788	.2
215	<40 years	70	2.882957	.2
215	<40 years	50	3.468857	.2
216	40-<60 years	30	0	.15000001
216	40-<60 years	100	.73921973	.15000001
217	40-<60 years	40	0	.55000001
218	<40 years	70	0	.44999999
218	<40 years	50	.66255987	.44999999
219	40-<60 years	50	0	.44999999
219	40-<60 years	20	.59137577	.44999999
219	40-<60 years	20	1.3963039	.44999999
219	40-<60 years	80	4.1314168	.44999999
220	40-<60 years	20	0	.25
220	40-<60 years	0	.9445585	.25
221	40-<60 years	0	0	.15000001
222	40-<60 years	20	0	.85000002
222	40-<60 years	40	3.4004107	.85000002
222	40-<60 years	20	4.238193	.85000002
223	40-<60 years	40	0	.64999998
223	40-<60 years	40	1.4537988	.64999998
224	<40 years	80	0	.050000001
224	<40 years	50	1.5003422	.050000001
225	<40 years	80	0	0
226	<40 years	40	0	.30000001
227	40-<60 years	60	0	.15000001
227	40-<60 years	70	2.2806296	.15000001
227	40-<60 years	40	3.5455167	.15000001
228	40-<60 years	50	0	.40000001
229	<40 years	70	0	.44999999
230	40-<60 years	100	0	.2
230	40-<60 years	80	2.548939	.2
231	<40 years	40	0	.44999999
232	<40 years	90	0	.1
232	<40 years	90	.59411365	.1
232	<40 years	80	1.6071184	.1
232	<40 years	70	1.9767283	.1
232	<40 years	80	2.568104	.1
233	40-<60 years	70	0	0
233	40-<60 years	70	.91718	0
233	40-<60 years	100	1.3169062	0
234	40-<60 years	10	0	0
234	40-<60 years	20	1.1252567	0
235	<40 years	90	0	.050000001
236	<40 years	40	0	.5
237	>=60years	70	0	.1
238	40-<60 years	50	0	.55000001
239	40-<60 years	40	0	.30000001
239	40-<60 years	40	.024640657	.30000001
239	40-<60 years	40	1.2265571	.30000001
239	40-<60 years	20	2.5571527	.30000001
240	>=60years	50	0	0
241	40-<60 years	50	0	0
241	40-<60 years	30	1.4592744	0
242	40-<60 years	30	0	.30000001
243	40-<60 years	0	0	.1
244	<40 years	40	0	.44999999
245	<40 years	70	0	.15000001
245	<40 years	80	1.0075291	.15000001
246	40-<60 years	0	0	.2
247	40-<60 years	20	0	.1
247	40-<60 years	10	3.9534566	.1
247	40-<60 years	0	4.5174537	.1
247	40-<60 years	20	5.1553731	.1
248	>=60years	50	0	.1
248	>=60years	40	1.1088296	.1
249	40-<60 years	40	0	.30000001
249	40-<60 years	80	3.3319645	.30000001
249	40-<60 years	30	4.7145791	.30000001
249	40-<60 years	60	4.9774127	.30000001
250	<40 years	70	0	.050000001
251	<40 years	50	0	.30000001
251	<40 years	30	1.0759754	.30000001
251	<40 years	30	3.4907598	.30000001
251	<40 years	50	4.0082135	.30000001
252	<40 years	30	0	.75
252	<40 years	80	2.3518138	.75
253	40-<60 years	80	0	.60000002
253	40-<60 years	100	.70362765	.60000002
254	<40 years	60	0	.34999999
255	<40 years	70	0	.34999999
255	<40 years	80	1.1252567	.34999999
255	<40 years	60	2.7323751	.34999999
255	<40 years	60	4.1560574	.34999999
256	40-<60 years	50	0	.1
256	40-<60 years	80	2.7789185	.1
256	40-<60 years	80	4.6488705	.1
256	40-<60 years	70	4.9171801	.1
257	40-<60 years	50	0	.2
258	<40 years	50	0	.2
259	<40 years	60	0	.1
259	<40 years	70	.65160847	.1
260	40-<60 years	10	0	.2
261	<40 years	50	0	.40000001
262	40-<60 years	80	0	.25
262	40-<60 years	50	.67077345	.25
262	40-<60 years	60	.73374403	.25
262	40-<60 years	80	2.3271732	.25
263	40-<60 years	100	0	.2
264	40-<60 years	30	0	.1
264	40-<60 years	30	1.0184805	.1
264	40-<60 years	50	1.6919918	.1
264	40-<60 years	40	3.0335386	.1
264	40-<60 years	0	3.9342916	.1
264	40-<60 years	50	4.2765231	.1
265	<40 years	80	0	.2
266	<40 years	20	0	.15000001
267	>=60years	80	0	0
267	>=60years	70	1.3524983	0
267	>=60years	70	1.8644764	0
267	>=60years	60	3.1813827	0
268	40-<60 years	10	0	0
268	40-<60 years	0	.33675563	0
268	40-<60 years	0	1.0924025	0
269	<40 years	100	0	.55000001
270	<40 years	50	0	.1
270	<40 years	60	2.9431896	.1
271	<40 years	0	0	.60000002
271	<40 years	40	1.5550992	.60000002
272	<40 years	10	0	.55000001
273	40-<60 years	80	0	.15000001
273	40-<60 years	80	1.2457221	.15000001
274	<40 years	20	0	.5
274	<40 years	50	1.6947297	.5
274	<40 years	50	3.0527036	.5
275	40-<60 years	50	0	.1
276	40-<60 years	60	0	.44999999
276	40-<60 years	80	3.4633813	.44999999
277	40-<60 years	80	0	.34999999
277	40-<60 years	90	3.9041753	.34999999
278	40-<60 years	30	0	.30000001
279	<40 years	30	0	.55000001
280	<40 years	50	0	.60000002
281	40-<60 years	50	0	.44999999
281	40-<60 years	50	2.0424366	.44999999
281	40-<60 years	20	3.0390143	.44999999
282	<40 years	90	0	0
282	<40 years	80	.99657768	0
282	<40 years	100	2.1327858	0
282	<40 years	50	3.1676934	0
283	40-<60 years	80	0	.050000001
283	40-<60 years	80	.90896648	.050000001
283	40-<60 years	50	1.4045174	.050000001
283	40-<60 years	50	2.0588639	.050000001
283	40-<60 years	50	3.9288158	.050000001
284	<40 years	80	0	.15000001
284	<40 years	30	1.1854894	.15000001
285	40-<60 years	50	0	.64999998
286	<40 years	10	0	.60000002
287	40-<60 years	10	0	.25
288	<40 years	50	0	.40000001
289	40-<60 years	20	0	.44999999
289	40-<60 years	50	1.0403833	.44999999
290	40-<60 years	50	0	.25
291	<40 years	80	0	.25
292	>=60years	10	0	.30000001
293	40-<60 years	70	0	0
293	40-<60 years	50	.076659821	0
293	40-<60 years	40	.68993843	0
293	40-<60 years	70	1.686516	0
293	40-<60 years	50	2.1683779	0
294	40-<60 years	60	0	.30000001
294	40-<60 years	60	1.522245	.30000001
295	40-<60 years	30	0	.34999999
296	<40 years	40	0	.2
296	<40 years	70	.81040382	.2
296	<40 years	40	3.7535934	.2
296	<40 years	50	4.1943874	.2
297	>=60years	60	0	.30000001
298	>=60years	60	0	.050000001
299	40-<60 years	50	0	0
299	40-<60 years	50	.9445585	0
299	40-<60 years	50	2.7926078	0
299	40-<60 years	40	3.7316906	0
299	40-<60 years	50	4.6981521	0
300	40-<60 years	80	0	.050000001
300	40-<60 years	90	1.2429843	.050000001
300	40-<60 years	80	2.8555784	.050000001
300	40-<60 years	80	4.3723478	.050000001
301	40-<60 years	50	0	.44999999
301	40-<60 years	30	.44900754	.44999999
302	<40 years	50	0	.40000001
302	<40 years	0	2.4120464	.40000001
302	<40 years	50	3.1403148	.40000001
303	<40 years	60	0	.2
303	<40 years	60	.69267625	.2
304	40-<60 years	70	0	.2
305	40-<60 years	20	0	.40000001
306	40-<60 years	40	0	.34999999
306	40-<60 years	40	1.4099932	.34999999
306	40-<60 years	60	3.0937715	.34999999
306	40-<60 years	60	4.2436686	.34999999
306	40-<60 years	70	4.8104038	.34999999
307	40-<60 years	100	0	0
307	40-<60 years	60	.80492812	0
307	40-<60 years	20	1.7330595	0
308	40-<60 years	50	0	.1
308	40-<60 years	50	1.5441478	.1
309	40-<60 years	50	0	.050000001
309	40-<60 years	50	.35318276	.050000001
310	<40 years	50	0	.5
311	40-<60 years	60	0	.25
311	40-<60 years	70	2.9212868	.25
311	40-<60 years	50	4.0109515	.25
311	40-<60 years	60	4.454483	.25
312	40-<60 years	30	0	.40000001
313	40-<60 years	40	0	.2
314	40-<60 years	30	0	.050000001
315	<40 years	80	0	0
316	<40 years	100	0	.050000001
317	40-<60 years	50	0	.050000001
317	40-<60 years	80	1.3524983	.050000001
317	40-<60 years	70	2.8336756	.050000001
318	<40 years	60	0	.30000001
318	<40 years	50	1.1362081	.30000001
319	<40 years	30	0	.69999999
320	40-<60 years	50	0	.30000001
321	40-<60 years	10	0	.1
321	40-<60 years	20	1.83436	.1
321	40-<60 years	30	5.0540724	.1
322	<40 years	20	0	.25
323	<40 years	30	0	.64999998
323	<40 years	70	.39151266	.64999998
324	<40 years	60	0	.44999999
324	<40 years	30	2.329911	.44999999
324	<40 years	40	2.7186859	.44999999
325	>=60years	40	0	0
325	>=60years	90	1.322382	0
325	>=60years	80	2.4065709	0
325	>=60years	20	4.0383301	0
326	40-<60 years	50	0	.15000001
326	40-<60 years	40	1.4839151	.15000001
327	>=60years	10	0	0
327	>=60years	20	1.0896646	0
328	40-<60 years	30	0	.2
329	40-<60 years	30	0	.40000001
330	40-<60 years	60	0	.050000001
330	40-<60 years	60	.58590007	.050000001
331	<40 years	60	0	.15000001
331	<40 years	50	.70910335	.15000001
331	<40 years	30	2.9650924	.15000001
332	40-<60 years	0	0	.60000002
333	40-<60 years	20	0	.55000001
334	<40 years	70	0	.5
335	<40 years	50	0	.44999999
336	40-<60 years	50	0	.2
336	40-<60 years	30	1.448323	.2
337	40-<60 years	10	0	.44999999
337	40-<60 years	40	1.7138946	.44999999
338	40-<60 years	50	0	.2
339	<40 years	20	0	.40000001
340	40-<60 years	30	0	.44999999
340	40-<60 years	30	.78302532	.44999999
341	40-<60 years	50	0	.55000001
342	40-<60 years	50	0	.25
343	<40 years	100	0	.050000001
343	<40 years	90	1.8973306	.050000001
344	<40 years	40	0	.25
345	40-<60 years	50	0	.050000001
345	40-<60 years	50	1.2402464	.050000001
346	40-<60 years	90	0	0
346	40-<60 years	40	3.3593428	0
346	40-<60 years	80	4.2080765	0
346	40-<60 years	30	5.336071	0
347	40-<60 years	20	0	.1
347	40-<60 years	60	1.1307324	.1
348	<40 years	60	0	.1
348	<40 years	80	2.3216975	.1
349	40-<60 years	50	0	.1
349	40-<60 years	70	2.239562	.1
349	40-<60 years	70	3.2826831	.1
350	<40 years	20	0	.60000002
350	<40 years	50	2.8528404	.60000002
351	<40 years	80	0	.050000001
351	<40 years	100	.64339495	.050000001
352	<40 years	70	0	.2
353	40-<60 years	20	0	.050000001
354	40-<60 years	70	0	.5
354	40-<60 years	80	1.1937029	.5
354	40-<60 years	50	2.0314853	.5
354	40-<60 years	40	3.8959618	.5
354	40-<60 years	80	4.9664612	.5
355	40-<60 years	70	0	.34999999
356	<40 years	80	0	.1
356	<40 years	80	1.155373	.1
356	<40 years	90	5.117043	.1
356	<40 years	90	5.6372347	.1
357	<40 years	50	0	.050000001
357	<40 years	60	.8843258	.050000001
357	<40 years	40	2.0369611	.050000001
357	<40 years	50	4.6078029	.050000001
357	<40 years	50	4.9034905	.050000001
358	<40 years	60	0	.2
359	40-<60 years	40	0	.2
359	40-<60 years	70	2.0287473	.2
359	40-<60 years	20	2.8911705	.2
360	40-<60 years	40	0	.40000001
361	40-<60 years	10	0	.15000001
361	40-<60 years	0	.21081451	.15000001
362	40-<60 years	0	0	.40000001
362	40-<60 years	30	.0054757018	.40000001
362	40-<60 years	10	1.3853525	.40000001
363	<40 years	50	0	.30000001
363	<40 years	40	1.6016427	.30000001
364	<40 years	20	0	.44999999
365	<40 years	80	0	.050000001
366	40-<60 years	50	0	.2
366	40-<60 years	100	1.0376455	.2
366	40-<60 years	40	2.0287473	.2
367	<40 years	80	0	.30000001
367	<40 years	90	.65708417	.30000001
367	<40 years	80	1.8644764	.30000001
368	40-<60 years	30	0	0
368	40-<60 years	30	2.4010952	0
368	40-<60 years	50	2.7296371	0
369	40-<60 years	60	0	.25
369	40-<60 years	80	.7857632	.25
369	40-<60 years	70	3.8412046	.25
369	40-<60 years	70	4.3148527	.25
370	>=60years	30	0	.25
370	>=60years	50	.45722109	.25
370	>=60years	50	1.448323	.25
370	>=60years	40	2.6967831	.25
370	>=60years	30	3.5373032	.25
370	>=60years	30	4.3230662	.25
371	<40 years	30	0	.1
371	<40 years	0	1.1991787	.1
372	40-<60 years	20	0	.5
373	<40 years	50	0	.55000001
373	<40 years	80	1.2046543	.55000001
374	<40 years	50	0	.5
374	<40 years	50	1.5879534	.5
375	40-<60 years	80	0	.30000001
375	40-<60 years	80	3.340178	.30000001
376	40-<60 years	70	0	.34999999
376	40-<60 years	80	1.1115674	.34999999
377	40-<60 years	100	0	0
378	<40 years	40	0	.80000001
378	<40 years	40	.74743325	.80000001
379	40-<60 years	0	0	0
379	40-<60 years	0	.9336071	0
380	<40 years	40	0	0
380	<40 years	40	1.1334702	0
381	<40 years	30	0	.050000001
381	<40 years	60	.7967146	.050000001
381	<40 years	80	3.2662561	.050000001
382	<40 years	70	0	.34999999
383	<40 years	50	0	.25
384	<40 years	80	0	0
385	>=60years	30	0	.40000001
386	>=60years	40	0	.15000001
386	>=60years	20	4.1067762	.15000001
387	40-<60 years	30	0	.25
387	40-<60 years	10	1.1608487	.25
387	40-<60 years	0	4.5612593	.25
388	<40 years	60	0	0
389	<40 years	50	0	.050000001
390	<40 years	60	0	.69999999
391	<40 years	80	0	.050000001
391	<40 years	90	.42984256	.050000001
392	<40 years	50	0	.2
393	<40 years	20	0	.44999999
394	<40 years	10	0	.1
394	<40 years	0	.99657768	.1
394	<40 years	10	2.5626283	.1
394	<40 years	10	3.7590692	.1
394	<40 years	20	4.2491446	.1
395	<40 years	60	0	.050000001
395	<40 years	50	1.2457221	.050000001
396	<40 years	60	0	.5
397	>=60years	40	0	0
398	40-<60 years	80	0	.050000001
398	40-<60 years	50	1.2073922	.050000001
398	40-<60 years	70	2.8884325	.050000001
399	40-<60 years	70	0	.2
400	<40 years	50	0	.80000001
400	<40 years	50	1.5550992	.80000001
401	>=60years	70	0	.2
402	40-<60 years	40	0	.15000001
402	40-<60 years	40	.80492812	.15000001
402	40-<60 years	50	1.7768651	.15000001
402	40-<60 years	50	3.4058864	.15000001
403	40-<60 years	100	0	.44999999
403	40-<60 years	50	1.1581109	.44999999
403	40-<60 years	40	1.5605749	.44999999
403	40-<60 years	50	2.568104	.44999999
403	40-<60 years	50	3.1047227	.44999999
403	40-<60 years	50	3.6030116	.44999999
403	40-<60 years	30	4.3832989	.44999999
403	40-<60 years	30	5.0759754	.44999999
404	<40 years	90	0	.34999999
405	40-<60 years	50	0	.25
405	40-<60 years	60	1.1718001	.25
405	40-<60 years	40	2.2231348	.25
405	40-<60 years	50	5.4647503	.25
405	40-<60 years	40	5.7494864	.25
406	<40 years	60	0	.30000001
406	<40 years	50	1.2785764	.30000001
406	<40 years	80	2.882957	.30000001
407	40-<60 years	80	0	.050000001
408	40-<60 years	100	0	.34999999
409	40-<60 years	20	0	.34999999
409	40-<60 years	10	1.3661876	.34999999
410	40-<60 years	40	0	0
410	40-<60 years	10	2.3353868	0
411	40-<60 years	80	0	.050000001
412	40-<60 years	60	0	.2
413	<40 years	80	0	.44999999
414	<40 years	90	0	.60000002
414	<40 years	50	5.6235456	.60000002
415	<40 years	40	0	.1
416	40-<60 years	0	0	.1
416	40-<60 years	50	.64613277	.1
416	40-<60 years	20	1.5331964	.1
416	40-<60 years	30	2.5297742	.1
417	40-<60 years	60	0	.5
417	40-<60 years	70	.62970567	.5
418	<40 years	30	0	.34999999
419	40-<60 years	70	0	.2
420	<40 years	40	0	.5
420	<40 years	70	1.0841889	.5
420	<40 years	50	1.3579739	.5
421	40-<60 years	40	0	.55000001
421	40-<60 years	70	.73100615	.55000001
422	40-<60 years	80	0	.30000001
422	40-<60 years	50	.76659822	.30000001
422	40-<60 years	80	.99657768	.30000001
422	40-<60 years	40	3.4168377	.30000001
422	40-<60 years	50	4.8925395	.30000001
423	40-<60 years	20	0	.34999999
423	40-<60 years	20	.47364819	.34999999
424	<40 years	60	0	.30000001
425	40-<60 years	30	0	.30000001
425	40-<60 years	50	2.5571527	.30000001
425	40-<60 years	40	5.8042436	.30000001
426	40-<60 years	90	0	.69999999
426	40-<60 years	90	1.6235455	.69999999
427	40-<60 years	40	0	.40000001
427	40-<60 years	60	.40793976	.40000001
427	40-<60 years	70	.42710471	.40000001
427	40-<60 years	50	2.4147844	.40000001
428	<40 years	40	0	.34999999
428	<40 years	50	.74743325	.34999999
428	<40 years	50	2.8309376	.34999999
428	<40 years	30	4.1560574	.34999999
428	<40 years	10	4.4900751	.34999999
429	40-<60 years	50	0	0
429	40-<60 years	70	2.9623547	0
429	40-<60 years	70	3.9589322	0
429	40-<60 years	60	4.7638602	0
429	40-<60 years	50	5.2402463	0
430	40-<60 years	20	0	.40000001
430	40-<60 years	60	2.7241616	.40000001
430	40-<60 years	60	3.3429158	.40000001
430	40-<60 years	80	3.6632442	.40000001
431	40-<60 years	50	0	.60000002
431	40-<60 years	60	2.329911	.60000002
431	40-<60 years	50	4.6488705	.60000002
432	40-<60 years	40	0	.60000002
432	40-<60 years	30	.97467488	.60000002
433	40-<60 years	20	0	.25
433	40-<60 years	10	.53388089	.25
434	<40 years	30	0	.050000001
434	<40 years	20	1.6481862	.050000001
434	<40 years	40	2.6721423	.050000001
435	40-<60 years	70	0	.64999998
435	40-<60 years	10	1.7385353	.64999998
436	<40 years	20	0	.2
436	<40 years	10	.60232717	.2
436	<40 years	80	2.7049966	.2
436	<40 years	90	4.2546201	.2
437	<40 years	80	0	.15000001
437	<40 years	80	.88158798	.15000001
437	<40 years	80	1.6098562	.15000001
437	<40 years	80	2.6639287	.15000001
437	<40 years	70	3.778234	.15000001
437	<40 years	80	4.1232033	.15000001
438	40-<60 years	70	0	.30000001
438	40-<60 years	50	1.0075291	.30000001
438	40-<60 years	50	2.3600273	.30000001
438	40-<60 years	50	4.1505818	.30000001
439	<40 years	70	0	.2
440	40-<60 years	50	0	.15000001
440	40-<60 years	10	2.7570157	.15000001
440	40-<60 years	20	4.0574946	.15000001
441	<40 years	80	0	0
441	<40 years	20	.72005475	0
441	<40 years	80	4.3394933	0
442	<40 years	70	0	.30000001
442	<40 years	50	.9117043	.30000001
443	<40 years	80	0	.30000001
444	>=60years	80	0	0
444	>=60years	80	.9664613	0
444	>=60years	80	1.3305955	0
444	>=60years	70	1.6673511	0
445	40-<60 years	50	0	.34999999
445	40-<60 years	90	.82135522	.34999999
445	40-<60 years	60	2.0479124	.34999999
445	40-<60 years	30	3.8795345	.34999999
445	40-<60 years	50	4.9144421	.34999999
445	40-<60 years	40	5.2402463	.34999999
446	40-<60 years	80	0	.1
447	40-<60 years	0	0	.1
447	40-<60 years	0	1.1635866	.1
447	40-<60 years	40	3.1704311	.1
448	<40 years	50	0	.5
448	<40 years	40	1.596167	.5
448	<40 years	50	2.8911705	.5
449	<40 years	90	0	.30000001
449	<40 years	10	.44079399	.30000001
450	<40 years	10	0	.34999999
450	<40 years	50	1.9164956	.34999999
450	<40 years	40	2.9459274	.34999999
451	40-<60 years	50	0	0
451	40-<60 years	50	.63244355	0
452	40-<60 years	70	0	.15000001
452	40-<60 years	70	.862423	.15000001
452	40-<60 years	60	2.2669404	.15000001
452	40-<60 years	70	3.3045859	.15000001
453	40-<60 years	90	0	0
453	40-<60 years	80	1.4182067	0
453	40-<60 years	70	3.1813827	0
454	40-<60 years	0	0	.30000001
454	40-<60 years	30	1.0704997	.30000001
454	40-<60 years	30	2.1300478	.30000001
454	40-<60 years	30	3.4524298	.30000001
454	40-<60 years	10	4.4490075	.30000001
455	40-<60 years	20	0	0
456	40-<60 years	80	0	.050000001
457	40-<60 years	90	0	0
457	40-<60 years	80	1.1827515	0
458	40-<60 years	60	0	.1
459	<40 years	80	0	.2
459	<40 years	90	2.7542779	.2
459	<40 years	90	2.7926078	.2
460	40-<60 years	50	0	.34999999
460	40-<60 years	80	.65982205	.34999999
461	<40 years	40	0	.15000001
462	40-<60 years	80	0	.1
463	40-<60 years	80	0	.050000001
463	40-<60 years	70	1.7741274	.050000001
464	<40 years	60	0	.40000001
464	<40 years	80	2.4941821	.40000001
464	<40 years	80	3.2799451	.40000001
464	<40 years	80	3.7399042	.40000001
465	40-<60 years	40	0	.30000001
466	>=60years	70	0	0
466	>=60years	50	.55304587	0
466	>=60years	60	.99931556	0
467	40-<60 years	80	0	0
467	40-<60 years	80	1.0376455	0
468	40-<60 years	60	0	.1
468	40-<60 years	40	.97741276	.1
469	40-<60 years	40	0	.44999999
470	<40 years	60	0	0
471	<40 years	80	0	.34999999
471	<40 years	90	.97741276	.34999999
471	<40 years	70	2.1355236	.34999999
472	40-<60 years	60	0	.44999999
473	40-<60 years	0	0	.44999999
474	<40 years	50	0	1
475	<40 years	30	0	.60000002
476	40-<60 years	70	0	.40000001
477	<40 years	90	0	0
478	40-<60 years	30	0	.40000001
478	40-<60 years	30	.55030799	.40000001
478	40-<60 years	30	1.7577002	.40000001
478	40-<60 years	30	3.7399042	.40000001
479	40-<60 years	40	0	.69999999
479	40-<60 years	50	.99657768	.69999999
479	40-<60 years	60	2.7378509	.69999999
479	40-<60 years	50	3.2361395	.69999999
480	<40 years	20	0	.34999999
480	<40 years	50	4.8213553	.34999999
481	40-<60 years	0	0	.15000001
482	40-<60 years	80	0	.30000001
483	40-<60 years	40	0	.2
483	40-<60 years	60	.91444218	.2
483	40-<60 years	50	2.5708418	.2
483	40-<60 years	40	3.2224505	.2
483	40-<60 years	30	3.8110883	.2
484	<40 years	70	0	.5
484	<40 years	70	.91718	.5
485	40-<60 years	70	0	.30000001
486	<40 years	90	0	.25
486	<40 years	40	1.1279945	.25
487	40-<60 years	50	0	.15000001
488	40-<60 years	10	0	.55000001
489	40-<60 years	100	0	.55000001
490	<40 years	40	0	.34999999
490	<40 years	60	1.0924025	.34999999
490	<40 years	70	1.7002053	.34999999
490	<40 years	70	3.2525668	.34999999
490	<40 years	70	3.7453799	.34999999
491	<40 years	20	0	.55000001
491	<40 years	80	1.724846	.55000001
491	<40 years	70	3.0609171	.55000001
492	40-<60 years	40	0	.5
492	40-<60 years	50	1.2621492	.5
492	40-<60 years	40	3.797399	.5
493	<40 years	20	0	.2
493	<40 years	50	1.5605749	.2
493	<40 years	20	3.4852841	.2
494	<40 years	70	0	.2
494	<40 years	90	.70910335	.2
495	40-<60 years	70	0	.050000001
495	40-<60 years	20	.96372348	.050000001
495	40-<60 years	40	2.0095825	.050000001
495	40-<60 years	40	3.0636551	.050000001
496	<40 years	70	0	0
496	<40 years	70	.9664613	0
496	<40 years	80	1.4291581	0
497	<40 years	40	0	.25
497	<40 years	40	1.7002053	.25
497	<40 years	30	3.0116358	.25
498	40-<60 years	60	0	.050000001
499	40-<60 years	70	0	.30000001
500	40-<60 years	50	0	.44999999
501	40-<60 years	50	0	.15000001
501	40-<60 years	50	1.4592744	.15000001
501	40-<60 years	50	4.7474332	.15000001
502	40-<60 years	0	0	.44999999
502	40-<60 years	10	.59137577	.44999999
502	40-<60 years	30	1.3415469	.44999999
502	40-<60 years	0	1.9767283	.44999999
502	40-<60 years	50	2.7049966	.44999999
502	40-<60 years	30	4.1423683	.44999999
502	40-<60 years	40	4.4845996	.44999999
503	40-<60 years	90	0	0
504	40-<60 years	20	0	.30000001
505	<40 years	50	0	.1
505	<40 years	50	1.0759754	.1
506	<40 years	50	0	.30000001
506	<40 years	70	1.1416838	.30000001
506	<40 years	60	4.6269679	.30000001
506	<40 years	70	4.9500341	.30000001
507	40-<60 years	50	0	.15000001
507	40-<60 years	70	1.9548255	.15000001
507	40-<60 years	60	2.9514031	.15000001
507	40-<60 years	50	3.8138261	.15000001
508	40-<60 years	100	0	.1
508	40-<60 years	70	.0082135526	.1
508	40-<60 years	80	1.1882273	.1
508	40-<60 years	50	2.439425	.1
509	>=60years	20	0	.15000001
510	40-<60 years	30	0	.44999999
510	40-<60 years	50	1.1800137	.44999999
511	40-<60 years	0	0	.69999999
511	40-<60 years	10	.98562628	.69999999
511	40-<60 years	30	2.2696784	.69999999
512	<40 years	50	0	.30000001
512	<40 years	40	1.174538	.30000001
512	<40 years	30	1.1937029	.30000001
512	<40 years	30	2.5352497	.30000001
513	<40 years	0	0	.55000001
513	<40 years	50	.90896648	.55000001
514	40-<60 years	60	0	.1
514	40-<60 years	70	.70362765	.1
514	40-<60 years	90	1.6125941	.1
514	40-<60 years	80	2.9295003	.1
514	40-<60 years	50	5.0732374	.1
515	40-<60 years	80	0	.15000001
515	40-<60 years	80	.8240931	.15000001
516	<40 years	20	0	.69999999
516	<40 years	30	.99657768	.69999999
516	<40 years	30	2.3025324	.69999999
516	<40 years	10	3.761807	.69999999
517	>=60years	30	0	0
517	>=60years	100	.97467488	0
517	>=60years	20	1.650924	0
518	>=60years	50	0	.050000001
519	40-<60 years	50	0	.34999999
519	40-<60 years	10	2.5982203	.34999999
519	40-<60 years	20	2.8117728	.34999999
520	40-<60 years	50	0	.050000001
521	<40 years	0	0	.5
522	<40 years	60	0	.2
523	<40 years	70	0	.30000001
524	40-<60 years	90	0	.5
524	40-<60 years	80	1.4674881	.5
524	40-<60 years	60	2.6365504	.5
525	40-<60 years	30	0	.1
525	40-<60 years	20	1.7741274	.1
525	40-<60 years	50	4.9746747	.1
526	40-<60 years	40	0	.44999999
527	40-<60 years	40	0	.25
528	<40 years	70	0	.15000001
528	<40 years	70	.97741276	.15000001
528	<40 years	70	2.1409993	.15000001
528	<40 years	90	4.0766597	.15000001
528	<40 years	80	5.2292948	.15000001
529	<40 years	90	0	.1
530	<40 years	70	0	.60000002
530	<40 years	60	3.449692	.60000002
530	<40 years	70	4.4654346	.60000002
531	<40 years	40	0	.15000001
532	>=60years	60	0	.2
532	>=60years	50	1.1909651	.2
533	40-<60 years	100	0	.2
534	40-<60 years	30	0	.5
535	40-<60 years	40	0	.25
535	40-<60 years	30	.55578369	.25
535	40-<60 years	40	.94182068	.25
535	40-<60 years	40	1.5550992	.25
536	<40 years	40	0	.5
536	<40 years	60	2.094456	.5
536	<40 years	50	3.9534566	.5
537	<40 years	80	0	.30000001
537	<40 years	70	1.4236825	.30000001
537	<40 years	60	2.880219	.30000001
537	<40 years	60	3.8685832	.30000001
537	<40 years	40	4.235455	.30000001
537	<40 years	40	4.6926761	.30000001
538	40-<60 years	50	0	.64999998
539	<40 years	10	0	.75
540	<40 years	90	0	.44999999
540	<40 years	90	.91991788	.44999999
541	<40 years	50	0	.40000001
542	40-<60 years	20	0	.2
542	40-<60 years	10	1.2621492	.2
542	40-<60 years	0	2.5106091	.2
542	40-<60 years	0	3.2607803	.2
542	40-<60 years	10	5.0622859	.2
543	>=60years	60	0	.25
543	>=60years	80	2.108145	.25
544	40-<60 years	20	0	.40000001
545	40-<60 years	50	0	.64999998
545	40-<60 years	90	1.2511978	.64999998
546	40-<60 years	50	0	.25
546	40-<60 years	50	.57494867	.25
546	40-<60 years	60	1.9137577	.25
547	40-<60 years	80	0	.2
548	<40 years	50	0	.30000001
548	<40 years	50	.72826833	.30000001
548	<40 years	50	1.6673511	.30000001
549	<40 years	50	0	.2
549	<40 years	40	1.8097193	.2
549	<40 years	20	2.4449008	.2
549	<40 years	10	4.438056	.2
550	40-<60 years	60	0	.44999999
551	40-<60 years	50	0	.1
551	40-<60 years	80	1.7275839	.1
551	40-<60 years	90	2.0095825	.1
552	<40 years	70	0	.1
553	<40 years	50	0	.2
553	<40 years	50	1.5468857	.2
554	>=60years	20	0	0
554	>=60years	40	.32854208	0
555	40-<60 years	50	0	.30000001
555	40-<60 years	40	.65160847	.30000001
555	40-<60 years	30	1.0650239	.30000001
555	40-<60 years	20	2.1546886	.30000001
555	40-<60 years	40	4.5420942	.30000001
556	40-<60 years	50	0	.25
556	40-<60 years	50	2.7953455	.25
556	40-<60 years	50	3.7727585	.25
557	<40 years	30	0	.40000001
558	40-<60 years	70	0	.050000001
558	40-<60 years	40	1.7357974	.050000001
558	40-<60 years	70	3.3073237	.050000001
558	40-<60 years	60	4.3039017	.050000001
558	40-<60 years	80	4.9938397	.050000001
559	<40 years	0	0	.050000001
560	>=60years	60	0	.44999999
560	>=60years	20	.58316219	.44999999
560	>=60years	40	.76659822	.44999999
560	>=60years	20	1.724846	.44999999
560	>=60years	40	2.7214236	.44999999
560	>=60years	30	3.6988363	.44999999
560	>=60years	50	4.7255306	.44999999
560	>=60years	30	4.9965777	.44999999
561	40-<60 years	60	0	.40000001
561	40-<60 years	50	2.0999315	.40000001
561	40-<60 years	50	3.3921971	.40000001
562	40-<60 years	40	0	.34999999
563	<40 years	100	0	.25
564	<40 years	10	0	.30000001
564	<40 years	0	1.5824778	.30000001
564	<40 years	20	2.6447639	.30000001
564	<40 years	10	3.5811088	.30000001
565	40-<60 years	30	0	.34999999
565	40-<60 years	60	.58042437	.34999999
565	40-<60 years	50	2.8583162	.34999999
565	40-<60 years	60	4.2436686	.34999999
565	40-<60 years	50	4.6379194	.34999999
566	40-<60 years	20	0	.25
566	40-<60 years	80	1.0814511	.25
566	40-<60 years	50	2.5160849	.25
566	40-<60 years	50	2.8254621	.25
567	40-<60 years	60	0	.34999999
567	40-<60 years	80	1.0102669	.34999999
567	40-<60 years	80	2.6557152	.34999999
568	40-<60 years	0	0	.60000002
569	<40 years	0	0	.64999998
570	>=60years	40	0	.2
570	>=60years	20	2.5462012	.2
570	>=60years	0	2.8692677	.2
570	>=60years	40	3.3319645	.2
571	>=60years	50	0	.15000001
572	40-<60 years	0	0	.89999998
572	40-<60 years	50	.76386034	.89999998
572	40-<60 years	90	2.6255989	.89999998
572	40-<60 years	20	3.4277892	.89999998
572	40-<60 years	10	3.9425051	.89999998
573	40-<60 years	70	0	.44999999
573	40-<60 years	60	1.1772759	.44999999
574	>=60years	80	0	.2
574	>=60years	100	3.8576317	.2
575	40-<60 years	30	0	.1
575	40-<60 years	40	.70910335	.1
575	40-<60 years	20	1.7604381	.1
575	40-<60 years	30	2.8172483	.1
576	40-<60 years	80	0	.5
577	40-<60 years	80	0	.25
578	<40 years	80	0	.30000001
579	<40 years	90	0	.30000001
580	<40 years	60	0	.34999999
581	<40 years	50	0	.60000002
581	<40 years	60	1.0184805	.60000002
582	<40 years	40	0	.44999999
583	<40 years	40	0	.30000001
584	<40 years	0	0	.2
585	40-<60 years	80	0	.15000001
585	40-<60 years	80	.862423	.15000001
585	40-<60 years	70	2.4284737	.15000001
585	40-<60 years	60	3.7700205	.15000001
585	40-<60 years	0	4.1779604	.15000001
586	40-<60 years	60	0	.44999999
587	40-<60 years	0	0	.2
588	<40 years	40	0	.1
588	<40 years	30	3.0527036	.1
588	<40 years	40	3.6796715	.1
588	<40 years	30	4.1040382	.1
589	>=60years	60	0	.15000001
589	>=60years	20	1.1937029	.15000001
589	>=60years	80	1.4757016	.15000001
590	40-<60 years	20	0	.44999999
590	40-<60 years	20	1.2320329	.44999999
590	40-<60 years	70	2.5735798	.44999999
591	40-<60 years	30	0	.5
591	40-<60 years	40	1.3579739	.5
592	40-<60 years	50	0	.34999999
593	<40 years	40	0	.40000001
593	<40 years	0	2.1300478	.40000001
594	40-<60 years	30	0	.25
595	<40 years	50	0	.40000001
596	<40 years	70	0	.1
596	<40 years	50	1.0841889	.1
596	<40 years	70	1.9548255	.1
596	<40 years	40	2.5106091	.1
596	<40 years	50	4.3887749	.1
597	40-<60 years	60	0	.050000001
597	40-<60 years	60	.91444218	.050000001
597	40-<60 years	10	2.8473649	.050000001
598	40-<60 years	30	0	.34999999
598	40-<60 years	0	.9609856	.34999999
598	40-<60 years	20	1.631759	.34999999
598	40-<60 years	0	2.5297742	.34999999
598	40-<60 years	10	3.5865846	.34999999
599	40-<60 years	50	0	.050000001
599	40-<60 years	60	3.7864475	.050000001
599	40-<60 years	50	4.5338807	.050000001
599	40-<60 years	40	4.9746747	.050000001
599	40-<60 years	30	5.5112934	.050000001
600	<40 years	80	0	0
600	<40 years	70	1.5687885	0
600	<40 years	80	2.4284737	0
600	<40 years	80	3.4770706	0
601	>=60years	60	0	.25
601	>=60years	100	1.338809	.25
602	>=60years	10	0	.15000001
602	>=60years	10	2.1848049	.15000001
602	>=60years	40	2.5708418	.15000001
603	<40 years	30	0	.64999998
603	<40 years	30	1.7467488	.64999998
603	<40 years	30	3.4743326	.64999998
604	40-<60 years	70	0	.30000001
604	40-<60 years	80	.8240931	.30000001
604	40-<60 years	80	1.1060917	.30000001
605	<40 years	20	0	.55000001
605	<40 years	20	.99657768	.55000001
605	<40 years	40	2.0862422	.55000001
605	<40 years	100	3.0034223	.55000001
606	<40 years	50	0	.40000001
607	<40 years	70	0	.15000001
608	40-<60 years	10	0	.30000001
608	40-<60 years	0	.81587952	.30000001
608	40-<60 years	20	2.787132	.30000001
609	40-<60 years	10	0	.2
610	>=60years	50	0	0
610	>=60years	10	1.0595483	0
611	40-<60 years	50	0	.34999999
611	40-<60 years	0	1.2758385	.34999999
612	40-<60 years	100	0	.15000001
613	40-<60 years	100	0	.1
614	40-<60 years	0	0	.40000001
614	40-<60 years	80	.807666	.40000001
615	40-<60 years	50	0	0
616	40-<60 years	30	0	.34999999
616	40-<60 years	50	1.2867899	.34999999
616	40-<60 years	0	2.0561259	.34999999
617	40-<60 years	40	0	.2
618	<40 years	10	0	.25
618	<40 years	30	1.2594113	.25
618	<40 years	50	3.9397674	.25
618	<40 years	20	5.0102668	.25
618	<40 years	50	5.5715265	.25
619	<40 years	40	0	.55000001
619	<40 years	40	1.4839151	.55000001
619	<40 years	30	1.9986311	.55000001
620	40-<60 years	60	0	0
620	40-<60 years	80	3.9671457	0
621	<40 years	50	0	.5
621	<40 years	30	.78302532	.5
621	<40 years	30	1.7686516	.5
621	<40 years	30	5.0239563	.5
622	<40 years	50	0	.25
622	<40 years	50	1.577002	.25
622	<40 years	60	3.7262149	.25
622	<40 years	70	4.5229297	.25
622	<40 years	70	4.9253936	.25
623	>=60years	20	0	.1
623	>=60years	30	1.7138946	.1
624	40-<60 years	20	0	0
625	<40 years	50	0	0
626	<40 years	50	0	.1
626	<40 years	80	.80492812	.1
626	<40 years	40	1.5605749	.1
627	<40 years	80	0	.30000001
628	40-<60 years	90	0	.15000001
628	40-<60 years	80	.70362765	.15000001
628	40-<60 years	0	1.2457221	.15000001
628	40-<60 years	40	2.2422998	.15000001
629	>=60years	70	0	0
630	40-<60 years	0	0	.44999999
630	40-<60 years	50	.862423	.44999999
630	40-<60 years	50	1.670089	.44999999
630	40-<60 years	10	3.5099247	.44999999
631	40-<60 years	50	0	.30000001
631	40-<60 years	50	3.323751	.30000001
631	40-<60 years	40	4.3832989	.30000001
632	40-<60 years	70	0	.050000001
632	40-<60 years	50	.89801508	.050000001
633	>=60years	20	0	.2
633	>=60years	70	1.4045174	.2
634	40-<60 years	60	0	.15000001
635	40-<60 years	40	0	0
635	40-<60 years	30	1.4099932	0
635	40-<60 years	70	2.2833676	0
635	40-<60 years	70	2.7652292	0
636	<40 years	10	0	.34999999
637	40-<60 years	60	0	.44999999
638	40-<60 years	50	0	.25
638	40-<60 years	50	3.2142367	.25
638	40-<60 years	40	4.002738	.25
638	40-<60 years	40	4.7501712	.25
638	40-<60 years	30	5.3059549	.25
639	40-<60 years	0	0	0
639	40-<60 years	30	.74469543	0
640	40-<60 years	70	0	0
641	40-<60 years	10	0	.34999999
641	40-<60 years	10	.32580423	.34999999
642	<40 years	40	0	.60000002
642	<40 years	50	3.2580423	.60000002
642	<40 years	80	3.5564682	.60000002
643	<40 years	70	0	.34999999
643	<40 years	90	.58042437	.34999999
644	<40 years	40	0	.30000001
644	<40 years	80	.74743325	.30000001
644	<40 years	90	1.8617386	.30000001
645	40-<60 years	60	0	0
645	40-<60 years	70	3.5646818	0
646	40-<60 years	80	0	.25
646	40-<60 years	70	.44079399	.25
647	40-<60 years	50	0	.2
647	40-<60 years	50	.31759068	.2
648	<40 years	70	0	0
649	40-<60 years	20	0	.25
649	40-<60 years	10	1.5879534	.25
649	40-<60 years	30	2.6420259	.25
649	40-<60 years	70	3.6550307	.25
650	40-<60 years	90	0	.2
650	40-<60 years	80	1.6427104	.2
651	40-<60 years	20	0	.34999999
652	40-<60 years	10	0	.34999999
652	40-<60 years	30	1.4072553	.34999999
652	40-<60 years	30	1.9575633	.34999999
653	40-<60 years	50	0	.1
653	40-<60 years	30	.7912389	.1
654	40-<60 years	40	0	.15000001
654	40-<60 years	70	.7857632	.15000001
654	40-<60 years	90	2.3080082	.15000001
655	<40 years	50	0	.2
656	>=60years	70	0	.2
656	>=60years	60	.862423	.2
656	>=60years	60	1.7713895	.2
656	>=60years	60	2.0971937	.2
657	40-<60 years	70	0	.2
657	40-<60 years	40	2.0780287	.2
658	40-<60 years	10	0	.5
659	<40 years	50	0	.40000001
660	<40 years	70	0	.050000001
660	<40 years	100	.93634498	.050000001
660	<40 years	10	2.0287473	.050000001
660	<40 years	60	3.2635181	.050000001
660	<40 years	30	3.9890485	.050000001
661	<40 years	90	0	.050000001
662	40-<60 years	0	0	.1
663	40-<60 years	70	0	.55000001
664	40-<60 years	10	0	.75
664	40-<60 years	50	.61875427	.75
664	40-<60 years	30	.98288846	.75
664	40-<60 years	10	2.5872691	.75
665	40-<60 years	50	0	.34999999
665	40-<60 years	70	.82683092	.34999999
666	40-<60 years	50	0	.15000001
666	40-<60 years	60	1.9685147	.15000001
666	40-<60 years	50	3.542779	.15000001
667	40-<60 years	80	0	.34999999
667	40-<60 years	50	3.5674195	.34999999
667	40-<60 years	80	3.8384669	.34999999
668	<40 years	80	0	.15000001
669	40-<60 years	10	0	.34999999
670	>=60years	70	0	0
671	40-<60 years	40	0	.15000001
671	40-<60 years	40	.84325802	.15000001
671	40-<60 years	20	1.4017797	.15000001
671	40-<60 years	20	2.6639287	.15000001
671	40-<60 years	40	3.5482547	.15000001
671	40-<60 years	50	4.0876112	.15000001
671	40-<60 years	30	4.5475702	.15000001
672	40-<60 years	50	0	.5
672	40-<60 years	50	.84873372	.5
673	<40 years	70	0	.1
673	<40 years	60	1.9137577	.1
674	40-<60 years	50	0	0
675	<40 years	40	0	.34999999
675	<40 years	40	.68993843	.34999999
676	<40 years	70	0	.1
676	<40 years	60	.37508556	.1
677	<40 years	50	0	.15000001
677	<40 years	30	1.284052	.15000001
677	<40 years	80	5.2511978	.15000001
678	40-<60 years	60	0	.44999999
679	<40 years	30	0	0
679	<40 years	60	1.0157427	0
679	<40 years	20	2.2833676	0
679	<40 years	10	3.2388775	0
679	<40 years	30	4.0246406	0
679	<40 years	70	4.2929502	0
680	40-<60 years	50	0	.30000001
680	40-<60 years	30	.58863795	.30000001
681	<40 years	100	0	.25
682	40-<60 years	70	0	.2
682	40-<60 years	60	1.0732375	.2
683	<40 years	20	0	.69999999
683	<40 years	40	2.8747432	.69999999
683	<40 years	20	3.5263519	.69999999
683	<40 years	30	3.9890485	.69999999
684	40-<60 years	70	0	0
685	<40 years	70	0	.30000001
686	<40 years	70	0	.30000001
686	<40 years	30	.97467488	.30000001
687	<40 years	20	0	.1
687	<40 years	30	.30663928	.1
688	40-<60 years	50	0	.25
689	<40 years	60	0	.25
690	40-<60 years	80	0	.60000002
691	40-<60 years	90	0	.2
691	40-<60 years	0	1.0130048	.2
692	<40 years	80	0	.40000001
693	40-<60 years	30	0	.25
693	40-<60 years	50	.91991788	.25
693	40-<60 years	20	1.4537988	.25
693	40-<60 years	30	3.0499659	.25
693	40-<60 years	40	4.1642709	.25
693	40-<60 years	30	4.5612593	.25
693	40-<60 years	20	5.0458589	.25
694	40-<60 years	50	0	0
694	40-<60 years	50	1.5523614	0
694	40-<60 years	60	4.6433949	0
695	<40 years	10	0	.34999999
695	<40 years	40	1.4592744	.34999999
695	<40 years	10	2.1984942	.34999999
695	<40 years	40	3.8521562	.34999999
695	<40 years	10	4.6132784	.34999999
695	<40 years	30	5.0896645	.34999999
696	<40 years	50	0	.40000001
696	<40 years	70	1.4346339	.40000001
696	<40 years	80	2.5270362	.40000001
696	<40 years	60	4.0410676	.40000001
697	<40 years	40	0	.5
697	<40 years	20	2.0041068	.5
698	40-<60 years	0	0	.64999998
698	40-<60 years	70	1.1307324	.64999998
699	40-<60 years	40	0	.25
699	40-<60 years	40	1.7166325	.25
700	<40 years	10	0	.44999999
700	<40 years	50	2.4941821	.44999999
700	<40 years	20	3.5482547	.44999999
700	<40 years	20	3.8466804	.44999999
701	<40 years	30	0	.64999998
702	<40 years	70	0	0
702	<40 years	70	4.7775497	0
703	>=60years	40	0	0
704	40-<60 years	80	0	.25
705	40-<60 years	80	0	.64999998
706	40-<60 years	50	0	.1
706	40-<60 years	80	1.6208076	.1
706	40-<60 years	50	2.9377139	.1
707	40-<60 years	50	0	.050000001
707	40-<60 years	20	.65160847	.050000001
707	40-<60 years	40	1.3798769	.050000001
707	40-<60 years	10	4.1943874	.050000001
707	40-<60 years	60	5.0759754	.050000001
708	<40 years	0	0	.30000001
709	<40 years	90	0	.2
709	<40 years	100	1.1362081	.2
709	<40 years	90	2.0260096	.2
709	<40 years	80	3.8959618	.2
709	<40 years	100	5.0075293	.2
709	<40 years	80	5.3278575	.2
710	40-<60 years	60	0	.25
710	40-<60 years	70	1.1690623	.25
711	40-<60 years	80	0	0
712	>=60years	30	0	.15000001
712	>=60years	40	1.2183436	.15000001
712	>=60years	50	1.7741274	.15000001
712	>=60years	40	3.3182752	.15000001
712	>=60years	30	4.199863	.15000001
712	>=60years	30	4.8131418	.15000001
712	>=60years	30	5.0513349	.15000001
713	40-<60 years	20	0	.25
713	40-<60 years	10	2.5270362	.25
713	40-<60 years	30	3.9507186	.25
713	40-<60 years	0	4.2546201	.25
714	40-<60 years	30	0	.050000001
714	40-<60 years	50	.8952772	.050000001
714	40-<60 years	10	2.313484	.050000001
714	40-<60 years	50	3.6358659	.050000001
715	40-<60 years	40	0	.44999999
716	40-<60 years	30	0	.60000002
716	40-<60 years	40	1.4099932	.60000002
716	40-<60 years	50	4.5311432	.60000002
717	40-<60 years	0	0	.40000001
717	40-<60 years	0	1.7056811	.40000001
717	40-<60 years	0	5.1088295	.40000001
718	<40 years	50	0	.5
718	<40 years	50	2.8199863	.5
718	<40 years	30	4.0602326	.5
719	40-<60 years	20	0	.44999999
719	40-<60 years	70	3.6030116	.44999999
720	40-<60 years	70	0	.34999999
721	<40 years	10	0	0
721	<40 years	10	1.0732375	0
722	<40 years	60	0	.25
723	40-<60 years	60	0	.40000001
723	40-<60 years	60	.862423	.40000001
723	40-<60 years	30	1.741273	.40000001
723	40-<60 years	30	2.9514031	.40000001
724	<40 years	50	0	.40000001
724	<40 years	50	.87611222	.40000001
725	<40 years	70	0	.34999999
725	<40 years	70	1.0212183	.34999999
725	<40 years	80	3.6386037	.34999999
725	<40 years	70	4.4134154	.34999999
725	<40 years	70	4.7967148	.34999999
725	<40 years	60	5.2128677	.34999999
726	<40 years	80	0	.2
727	<40 years	30	0	.15000001
727	<40 years	60	3.4962354	.15000001
727	<40 years	40	4.8377824	.15000001
727	<40 years	40	5.1553731	.15000001
728	>=60years	20	0	.25
728	>=60years	0	.79397672	.25
728	>=60years	50	3.1759069	.25
729	40-<60 years	50	0	.25
729	40-<60 years	70	.021902807	.25
729	40-<60 years	50	1.0047913	.25
730	40-<60 years	90	0	.050000001
731	<40 years	70	0	.050000001
731	<40 years	40	1.9931554	.050000001
732	<40 years	70	0	.25
732	<40 years	90	2.0396988	.25
733	40-<60 years	60	0	.2
733	40-<60 years	60	1.1033539	.2
733	40-<60 years	50	2.3764546	.2
733	40-<60 years	70	2.8555784	.2
734	<40 years	60	0	.1
734	<40 years	70	.55030799	.1
734	<40 years	70	.68720055	.1
735	40-<60 years	70	0	.2
735	40-<60 years	50	.63244355	.2
736	40-<60 years	80	0	.050000001
737	<40 years	70	0	.1
738	40-<60 years	70	0	.30000001
739	40-<60 years	40	0	.15000001
739	40-<60 years	40	3.1430528	.15000001
739	40-<60 years	50	3.4524298	.15000001
740	40-<60 years	40	0	.55000001
741	40-<60 years	70	0	.44999999
741	40-<60 years	40	1.1800137	.44999999
741	40-<60 years	20	1.9493498	.44999999
741	40-<60 years	30	3.2799451	.44999999
741	40-<60 years	30	3.5865846	.44999999
742	40-<60 years	50	0	.15000001
743	40-<60 years	70	0	.25
743	40-<60 years	70	.64887065	.25
744	40-<60 years	50	0	.34999999
744	40-<60 years	50	.82135522	.34999999
745	40-<60 years	30	0	.30000001
745	40-<60 years	40	1.0896646	.30000001
745	40-<60 years	30	4.9774127	.30000001
746	<40 years	80	0	.55000001
746	<40 years	60	1.5523614	.55000001
746	<40 years	60	4.7720737	.55000001
747	<40 years	50	0	.44999999
748	<40 years	70	0	.15000001
749	40-<60 years	60	0	.1
749	40-<60 years	20	1.5742642	.1
750	40-<60 years	50	0	.1
750	40-<60 years	40	2.6529775	.1
751	<40 years	90	0	.050000001
751	<40 years	70	1.2101301	.050000001
751	<40 years	70	3.7015743	.050000001
751	<40 years	60	4.8377824	.050000001
752	<40 years	90	0	.30000001
752	<40 years	90	.61327857	.30000001
752	<40 years	70	1.2621492	.30000001
752	<40 years	80	4.1177278	.30000001
753	<40 years	50	0	.30000001
754	<40 years	30	0	.5
755	40-<60 years	20	0	.25
755	40-<60 years	10	1.045859	.25
756	<40 years	0	0	.34999999
756	<40 years	0	.72553045	.34999999
756	<40 years	50	3.9507186	.34999999
757	40-<60 years	60	0	.15000001
758	40-<60 years	50	0	.34999999
759	<40 years	70	0	0
759	<40 years	70	.76933604	0
760	>=60years	50	0	.2
760	>=60years	80	1.377139	.2
761	40-<60 years	80	0	.1
761	40-<60 years	40	1.1854894	.1
762	<40 years	40	0	.30000001
762	<40 years	30	1.2867899	.30000001
762	<40 years	60	2.4284737	.30000001
763	<40 years	10	0	.30000001
764	>=60years	50	0	.44999999
764	>=60years	10	1.5523614	.44999999
765	40-<60 years	20	0	.30000001
765	40-<60 years	30	.64065707	.30000001
765	40-<60 years	40	1.100616	.30000001
765	40-<60 years	20	2.1601644	.30000001
765	40-<60 years	30	3.0800822	.30000001
765	40-<60 years	50	3.5345654	.30000001
765	40-<60 years	40	3.909651	.30000001
766	40-<60 years	10	0	.60000002
767	40-<60 years	0	0	.30000001
768	40-<60 years	0	0	.25
769	40-<60 years	50	0	.1
769	40-<60 years	50	1.1143053	.1
770	>=60years	60	0	.15000001
770	>=60years	50	2.7405887	.15000001
771	<40 years	60	0	.25
772	40-<60 years	60	0	.2
772	40-<60 years	60	.7967146	.2
772	40-<60 years	50	1.577002	.2
772	40-<60 years	50	3.3648186	.2
773	40-<60 years	20	0	.34999999
774	<40 years	40	0	.2
774	<40 years	30	.57494867	.2
775	40-<60 years	70	0	.40000001
775	40-<60 years	70	1.5797399	.40000001
776	40-<60 years	60	0	.30000001
776	40-<60 years	10	1.0732375	.30000001
776	40-<60 years	50	1.3086927	.30000001
776	40-<60 years	50	3.0335386	.30000001
777	40-<60 years	50	0	.40000001
778	40-<60 years	30	0	.40000001
779	<40 years	80	0	.60000002
780	40-<60 years	40	0	.050000001
781	40-<60 years	90	0	.30000001
781	40-<60 years	90	1.4428474	.30000001
782	<40 years	80	0	.34999999
783	<40 years	100	0	0
784	<40 years	70	0	.2
784	<40 years	70	.74743325	.2
785	<40 years	30	0	.30000001
785	<40 years	80	2.548939	.30000001
786	40-<60 years	30	0	.44999999
787	40-<60 years	80	0	.34999999
788	40-<60 years	80	0	.40000001
788	40-<60 years	90	1.9219712	.40000001
788	40-<60 years	90	2.6639287	.40000001
789	<40 years	30	0	.64999998
790	<40 years	90	0	0
791	40-<60 years	60	0	.1
791	40-<60 years	50	1.0595483	.1
791	40-<60 years	60	1.4045174	.1
791	40-<60 years	50	3.0225873	.1
791	40-<60 years	70	4.0383301	.1
791	40-<60 years	50	4.3641343	.1
792	40-<60 years	0	0	.1
792	40-<60 years	0	2.9514031	.1
793	<40 years	50	0	.15000001
793	<40 years	50	1.4757016	.15000001
794	<40 years	60	0	.2
794	<40 years	70	.85968512	.2
794	<40 years	80	2.2997947	.2
794	<40 years	80	3.8685832	.2
795	<40 years	60	0	0
796	40-<60 years	50	0	.40000001
796	40-<60 years	60	3.0280631	.40000001
796	40-<60 years	50	4.3477073	.40000001
797	40-<60 years	60	0	.2
798	40-<60 years	60	0	.25
798	40-<60 years	50	3.0554414	.25
799	40-<60 years	100	0	.34999999
799	40-<60 years	40	.53935659	.34999999
799	40-<60 years	30	1.0650239	.34999999
800	<40 years	30	0	.25
800	<40 years	30	1.0431211	.25
800	<40 years	70	1.4757016	.25
801	40-<60 years	10	0	.44999999
801	40-<60 years	30	.73921973	.44999999
801	40-<60 years	10	1.3032169	.44999999
801	40-<60 years	40	2.7022588	.44999999
801	40-<60 years	30	3.7152636	.44999999
802	<40 years	50	0	.050000001
802	<40 years	60	3.5893223	.050000001
802	<40 years	30	3.874059	.050000001
803	<40 years	100	0	.34999999
804	<40 years	40	0	.60000002
804	<40 years	60	.46817249	.60000002
805	<40 years	50	0	.25
805	<40 years	70	.98015058	.25
805	<40 years	50	2.3956194	.25
805	<40 years	20	3.0609171	.25
805	<40 years	30	4.019165	.25
805	<40 years	30	5.097878	.25
805	<40 years	20	5.4976044	.25
806	40-<60 years	50	0	.40000001
807	<40 years	70	0	.30000001
808	<40 years	90	0	0
809	40-<60 years	10	0	.40000001
810	40-<60 years	40	0	.1
811	>=60years	30	0	.25
812	40-<60 years	80	0	.30000001
812	40-<60 years	70	.8514716	.30000001
812	40-<60 years	50	2.8117728	.30000001
812	40-<60 years	70	3.7508557	.30000001
812	40-<60 years	90	4.898015	.30000001
812	40-<60 years	40	5.2265573	.30000001
813	40-<60 years	80	0	0
813	40-<60 years	100	1.1088296	0
813	40-<60 years	100	2.2696784	0
814	<40 years	50	0	.25
815	40-<60 years	80	0	0
815	40-<60 years	70	1.322382	0
816	40-<60 years	30	0	.2
816	40-<60 years	40	1.9986311	.2
816	40-<60 years	50	3.6440794	.2
816	40-<60 years	50	3.983573	.2
816	40-<60 years	40	5.0075293	.2
817	40-<60 years	60	0	.69999999
817	40-<60 years	50	.88158798	.69999999
818	40-<60 years	40	0	.44999999
818	40-<60 years	50	1.1608487	.44999999
818	40-<60 years	40	4.2135525	.44999999
819	40-<60 years	0	0	.30000001
820	40-<60 years	60	0	.30000001
821	40-<60 years	20	0	0
821	40-<60 years	50	1.0540725	0
822	<40 years	70	0	.2
823	40-<60 years	70	0	.1
823	40-<60 years	70	3.2772074	.1
823	40-<60 years	70	3.8548939	.1
824	40-<60 years	100	0	.69999999
825	40-<60 years	40	0	.60000002
826	<40 years	30	0	.75
827	<40 years	40	0	.30000001
828	40-<60 years	100	0	.25
828	40-<60 years	0	1.3059548	.25
828	40-<60 years	50	2.4558523	.25
828	40-<60 years	0	3.2662561	.25
828	40-<60 years	30	4.1560574	.25
829	40-<60 years	50	0	.15000001
829	40-<60 years	50	1.5550992	.15000001
829	40-<60 years	60	2.5598905	.15000001
830	40-<60 years	60	0	.2
830	40-<60 years	40	1.83436	.2
830	40-<60 years	50	3.449692	.2
830	40-<60 years	50	4.1971254	.2
830	40-<60 years	50	5.3032169	.2
831	40-<60 years	20	0	.60000002
831	40-<60 years	40	.70910335	.60000002
832	40-<60 years	0	0	.25
832	40-<60 years	50	1.2785764	.25
833	40-<60 years	30	0	.25
834	<40 years	30	0	.75
834	<40 years	0	2.346338	.75
835	<40 years	100	0	.30000001
836	40-<60 years	50	0	.2
836	40-<60 years	50	1.2484599	.2
836	40-<60 years	70	2.2340863	.2
837	40-<60 years	50	0	.5
838	40-<60 years	20	0	.40000001
838	40-<60 years	10	2.4175222	.40000001
838	40-<60 years	20	3.8110883	.40000001
839	40-<60 years	70	0	.30000001
839	40-<60 years	20	.9390828	.30000001
839	40-<60 years	50	2.6255989	.30000001
839	40-<60 years	40	3.9370294	.30000001
839	40-<60 years	10	4.7611227	.30000001
840	40-<60 years	70	0	.2
840	40-<60 years	40	1.4976044	.2
840	40-<60 years	50	3.0800822	.2
841	<40 years	20	0	.25
842	40-<60 years	10	0	.30000001
842	40-<60 years	20	.52566737	.30000001
842	40-<60 years	20	1.6755646	.30000001
842	40-<60 years	20	4.3230662	.30000001
842	40-<60 years	20	4.6680355	.30000001
843	<40 years	10	0	.44999999
843	<40 years	20	.70088983	.44999999
843	<40 years	10	1.8562628	.44999999
844	<40 years	70	0	0
844	<40 years	70	1.5496235	0
844	<40 years	0	2.7953455	0
845	40-<60 years	70	0	.55000001
845	40-<60 years	80	.66255987	.55000001
845	40-<60 years	70	3.0308008	.55000001
846	40-<60 years	40	0	.30000001
847	40-<60 years	20	0	.5
847	40-<60 years	90	1.6180698	.5
848	<40 years	30	0	0
848	<40 years	70	.63244355	0
849	<40 years	100	0	.44999999
849	<40 years	70	1.2265571	.44999999
849	<40 years	70	1.577002	.44999999
849	<40 years	60	3.8357289	.44999999
850	<40 years	80	0	.15000001
851	40-<60 years	10	0	0
852	40-<60 years	50	0	.25
852	40-<60 years	20	1.5797399	.25
852	40-<60 years	0	4.2518821	.25
852	40-<60 years	0	4.6351814	.25
853	<40 years	40	0	.2
853	<40 years	90	1.1307324	.2
853	<40 years	0	2.5708418	.2
854	<40 years	80	0	.1
854	<40 years	80	1.8206707	.1
854	<40 years	40	2.8364134	.1
854	<40 years	60	3.9315538	.1
854	<40 years	50	4.2765231	.1
855	>=60years	90	0	0
855	>=60years	50	1.5304586	0
855	>=60years	80	3.4387405	0
856	40-<60 years	30	0	0
856	40-<60 years	50	.66803557	0
856	40-<60 years	0	4.0930867	0
857	<40 years	60	0	.30000001
858	40-<60 years	70	0	.60000002
858	40-<60 years	50	.73100615	.60000002
858	40-<60 years	100	2.1245723	.60000002
858	40-<60 years	80	2.7049966	.60000002
858	40-<60 years	50	3.4579055	.60000002
858	40-<60 years	90	4.5448322	.60000002
859	<40 years	70	0	.15000001
859	<40 years	50	.62970567	.15000001
859	<40 years	70	4.8076658	.15000001
860	40-<60 years	40	0	.75
861	40-<60 years	50	0	.25
862	40-<60 years	50	0	.2
863	<40 years	80	0	.1
863	<40 years	90	1.7823409	.1
863	<40 years	50	3.8001368	.1
863	<40 years	80	4.657084	.1
863	<40 years	90	5.0212183	.1
864	40-<60 years	40	0	.15000001
864	40-<60 years	50	1.0294319	.15000001
864	40-<60 years	30	1.8562628	.15000001
864	40-<60 years	50	3.1567419	.15000001
864	40-<60 years	50	3.9425051	.15000001
864	40-<60 years	80	4.3121152	.15000001
864	40-<60 years	20	4.7173171	.15000001
865	40-<60 years	50	0	0
866	40-<60 years	20	0	.30000001
867	40-<60 years	50	0	.44999999
867	40-<60 years	60	.48459959	.44999999
867	40-<60 years	30	.88158798	.44999999
868	<40 years	40	0	.050000001
869	<40 years	10	0	.80000001
869	<40 years	100	1.119781	.80000001
870	<40 years	50	0	.44999999
870	<40 years	70	2.9733059	.44999999
870	<40 years	70	3.7152636	.44999999
870	<40 years	60	4.1834359	.44999999
870	<40 years	50	4.7693362	.44999999
871	<40 years	50	0	.25
872	<40 years	50	0	.34999999
873	>=60years	80	0	0
874	40-<60 years	30	0	.25
874	40-<60 years	20	1.3251197	.25
874	40-<60 years	10	1.5496235	.25
875	40-<60 years	30	0	.60000002
876	40-<60 years	90	0	.44999999
877	40-<60 years	50	0	0
878	<40 years	30	0	.34999999
878	<40 years	30	.8459959	.34999999
878	<40 years	60	1.3963039	.34999999
878	<40 years	50	2.3572896	.34999999
879	>=60years	0	0	.15000001
879	>=60years	30	1.7084188	.15000001
879	>=60years	0	3.0882957	.15000001
879	>=60years	20	4.5995893	.15000001
880	40-<60 years	20	0	.050000001
[truncated: 203 more rows]
